# Supplementary material for: SHP2 inhibition enhances Yes-associated protein–mediated liver regeneration in murine partial hepatectomy models
Source: JCI Insight. 2022 Aug 8;7(15):e159930. doi: 10.1172/jci.insight.159930 (PMC9462473; doi:10.1172/jci.insight.159930)
Supplement: Supplemental table 1 [file jciinsight-7-159930-s104.xlsx]

## Sheet: IPA canonical pathways
Vehicle 0 vs Vehicle 40 hours	Common	Vehicle 0 vs NSC 40 hours
Intrinsic Prothrombin Activation Pathway	Kinetochore Metaphase Signaling Pathway	Superpathway of Citrulline Metabolism
Coagulation System	Cell Cycle Control of Chromosomal Replication	Th1 and Th2 Activation Pathway
GP6 Signaling Pathway	Estrogen-mediated S-phase Entry	Th1 Pathway
Hepatic Cholestasis	Hepatic Fibrosis / Hepatic Stellate Cell Activation	Th2 Pathway
Glucocorticoid Biosynthesis	Cell Cycle: G2/M DNA Damage Checkpoint Regulation	Small Cell Lung Cancer Signaling
Tryptophan Degradation III (Eukaryotic)	Mitotic Roles of Polo-Like Kinase	Salvage Pathways of Pyrimidine Ribonucleotides
Endocannabinoid Cancer Inhibition Pathway	Role of BRCA1 in DNA Damage Response	Citrulline Biosynthesis
Atherosclerosis Signaling	Cyclins and Cell Cycle Regulation	Maturity Onset Diabetes of Young (MODY) Signaling
Pathogenesis of Multiple Sclerosis	Granulocyte Adhesion and Diapedesis	Glioma Signaling
Androgen Biosynthesis	Oxidative Ethanol Degradation III	Amyotrophic Lateral Sclerosis Signaling
VDR/RXR Activation	Role of CHK Proteins in Cell Cycle Checkpoint Control	Bladder Cancer Signaling
NRF2-mediated Oxidative Stress Response	LXR/RXR Activation	Citrulline-Nitric Oxide Cycle
Proline Biosynthesis I	Agranulocyte Adhesion and Diapedesis	dTMP De Novo Biosynthesis
Tumor Microenvironment Pathway	GADD45 Signaling	Tyrosine Degradation I
HOTAIR Regulatory Pathway	Histidine Degradation VI	p38 MAPK Signaling
Mineralocorticoid Biosynthesis	LPS/IL-1 Mediated Inhibition of RXR Function	Retinoate Biosynthesis I
Axonal Guidance Signaling	Cell Cycle: G1/S Checkpoint Regulation	Phenylalanine Degradation IV (Mammalian, via Side Chain)
Breast Cancer Regulation by Stathmin1	FXR/RXR Activation	Chronic Myeloid Leukemia Signaling
Role of Osteoblasts, Osteoclasts and Chondrocytes in Rheumatoid Arthritis	Senescence Pathway	Arginine Biosynthesis IV
IL-1 Signaling	Acetone Degradation I (to Methylglyoxal)	Urea Cycle
Triacylglycerol Degradation	IL-10 Signaling	Reelin Signaling in Neurons
IL-17A Signaling in Gastric Cells	TR/RXR Activation	Pyridoxal 5'-phosphate Salvage Pathway
Apelin Liver Signaling Pathway	Pregnenolone Biosynthesis	Prostate Cancer Signaling
Tryptophan Degradation to 2-amino-3-carboxymuconate Semialdehyde	ATM Signaling	Stearate Biosynthesis I (Animals)
Extrinsic Prothrombin Activation Pathway	B Cell Development	Histamine Degradation
HMGB1 Signaling	DNA damage-induced 14-3-3œÉ Signaling	Colorectal Cancer Metastasis Signaling
MSP-RON Signaling In Macrophages Pathway	Acute Phase Response Signaling	Acetyl-CoA Biosynthesis III (from Citrate)
IL-17 Signaling	DNA Double-Strand Break Repair by Homologous Recombination	4-hydroxybenzoate Biosynthesis
Heparan Sulfate Biosynthesis (Late Stages)	Acetate Conversion to Acetyl-CoA	4-hydroxyphenylpyruvate Biosynthesis
Regulation of Cellular Mechanics by Calpain Protease	Ubiquinol-10 Biosynthesis (Eukaryotic)
2-amino-3-carboxymuconate Semialdehyde Degradation to Glutaryl-CoA	Ethanol Degradation IV
Coronavirus Replication Pathway	Hereditary Breast Cancer Signaling
	Nicotine Degradation II
	Estrogen Biosynthesis
	Bupropion Degradation
	Nicotine Degradation III
	Cell Cycle Regulation by BTG Family Proteins
	Molecular Mechanisms of Cancer
	IL-6 Signaling
	Aryl Hydrocarbon Receptor Signaling
	Hepatic Fibrosis Signaling Pathway
	Toll-like Receptor Signaling
	Retinol Biosynthesis
	NER (Nucleotide Excision Repair, Enhanced Pathway)
	Pancreatic Adenocarcinoma Signaling
	Methylglyoxal Degradation III
	p53 Signaling
	Ethanol Degradation II
	BER pathway
	Pyrimidine Deoxyribonucleotides De Novo Biosynthesis I
	Role of Macrophages, Fibroblasts and Endothelial Cells in Rheumatoid Arthritis
	Melatonin Degradation I
	Bile Acid Biosynthesis, Neutral Pathway
	Serine Biosynthesis
	PD-1, PD-L1 cancer immunotherapy pathway
	Glutathione Redox Reactions I
	Superpathway of Melatonin Degradation
	UDP-N-acetyl-D-glucosamine Biosynthesis II
	Inhibition of Matrix Metalloproteases
	Antigen Presentation Pathway
	Mismatch Repair in Eukaryotes
	Superpathway of Serine and Glycine Biosynthesis I
	STAT3 Pathway
	Neuroinflammation Signaling Pathway
	Asparagine Biosynthesis I
	Histidine Degradation III

## Sheet: Pathway functions
COMMON				Vehicle 0 vs vehicle 40 hours				Vehicle 0 vs NSC 40 hours
Function	Number			Function	Number			Function	Number
Cell Cycle Regulation	12			Ingenuity Toxicity List Pathways	6			Cellular Immune Response	3
Cellular Stress and Injury	6			Cellular Stress and Injury	5			Cytokine Signaling	3
Ingenuity Toxicity List Pathways	6			Disease-Specific Pathways	5			Pathogen-Influenced Signaling	3
Nuclear Receptor Signaling	5			Cytokine Signaling	3			Cancer	2
Cancer	4			Cardiovascular Signaling	2			Cellular Growth, Proliferation and Development	2
Cellular Growth	3			Cellular Growth, Proliferation and Development	2			Cellular Stress and Injury	2
Cellular Immune Response	3			Cellular Immune Response	2			Citrulline Biosynthesis	2
Disease-Specific Pathways	3			Hormones Biosynthesis	2			Disease-Specific Pathways	2
Proliferation and Development	3			Nuclear Receptor Signaling	2			Humoral Immune Response	2
Apoptosis	2			Cancer	1			Amino Acids Biosynthesis	1
Ethanol Degradation	2			Carboxylates Degradation	1			Ethanol Degradation	1
Hormones Biosynthesis	2			Humoral Immune Response	1			Ingenuity Toxicity List Pathways	1
Pathogen-Influenced Signaling	2			Methylglyoxal Detoxification	1			Organismal Growth and Development	1
Acetone Degradation	1			Nicotine Degradation	1			Pyrimidine Deoxyribonucleotides De Novo Biosynthesis	1
Degradation/Utilization/Assimilation - Other	1			Tryptophan degradation	1			Pyrimidine Nucleotides Salvage	1
Histidine Degradation	1							Serine biosynthesis	1
Humoral Immune Response	1
Nicotine Degradation	1
Organismal Growth and Development	1
Ubiquinol Biosynthesis	1
Vitamin A Biosynthesis	1
Xenobiotic Metabolism	1
Displayed in Figure 3B
